# Supplementary material for: The Influence of Mg Doping in α-Al2O3 Crystals Investigated with First-Principles Calculations and Experiment
Source: Materials (Basel). 2025 Jan 16;18(2):407. doi: 10.3390/ma18020407 (PMC11767226; doi:10.3390/ma18020407)
Supplement: Supplementary file 1 [file materials-18-00407-s001.zip]

Archive with 1 entries (1 files):
- materials-3378818-supplementary.pdf
